# Supplementary material for: Genome-Wide Association Study of Healthful Flavonoids among Diverse Mandarin Accessions
Source: Plants (Basel). 2022 Jan 25;11(3):317. doi: 10.3390/plants11030317 (PMC8839032; doi:10.3390/plants11030317)
Supplement: Supplementary file 1 [file plants-11-00317-s001.zip]

Archive with 4 entries (4 files):
- .DS_Store
- GWAS  Figure S1.pdf
- Table S1 Matt's GWAS mandarin ms fg rev.pdf
- Table S2 gwas.pdf
